# Supplementary material for: The role of perioperative sedative anesthetics in preventing postoperative delirium: a systematic review and network-meta analysis including 6679 patients
Source: BMC Cardiovasc Disord. 2024 Mar 6;24:147. doi: 10.1186/s12872-024-03783-5 (PMC10916082; doi:10.1186/s12872-024-03783-5)
Supplement: Supplementary file 7 — Supplementary Material 7: PS Table 1 the Study characteristics included in our meta-analysis were published between 2014 and 2022 [file 12872_2024_3783_MOESM7_ESM.xls]

## Sheet: Sheet1
author	year	Sample size	comparison	age	Type of surgery（2-non-heart，1-micro-heart）	Place（1-OR 2-ICU)	Assessment methods
Zitan Zhang	2021	87/87	Dex/saline	70.6 / 71.4	2	1	MMES
Yan Gao	2019	30/30	Dex/saline	69.5 / 70.4	1	1	MMES
Shruti Chitnis	2022	34/33	Dex/Pro	78.8 / 78.7y	1	2	MCAS
Koji Ishii	2016	29/30	Pro/Sev	77.3 / 76.5	2	1	CAM
Liang Guo	2020	109/106	Pro/Sev	69.0 / 69.0	2	1	neuropsychological tests
Jing Zhao	2020	54/55	Dex/saline	63.0 / 64.6	2	1	CAM-S；Mini-Cog
Xue Li	2017	142/143	Dex/saline	66.4 / 67.5	1	1	MMSE，m-TICS
George Djaiani	2016	91/92	Dex/Pro	72.7 / 72.4	1	2	CAM
Junji Egawa	2016	72/72	Pro/Sev	69 / 72	2	1	MMSE
Zhi Li	2021	30/30/30/30	Dex/saline	67/77	1	1	MMSE
Cheol Lee	2018	95/114/109	Dex/saline	72.2 / 73.1 / 73.8	2	1	CAM
Hannah Lee	2019	100/101	Dex/saline	56 / 55	2	1	CAM-ICU
Valery V. Likhvantsev	2020	84/85	Dex/saline	62.6 / 62.4	1	1	CAM-ICU
Neda Mansouri	2019	50/50/50	Dex/Mida/saline	66.5 / 63.6 / 64.02	2	1	MMSE
Gholamreza Massoumi	2018	44/44	Dex/saline	61.8 / 61.3	1	1	CAM-ICU
Xinchun Mei	2020	106/103	Pro/Sev	70.9 / 71.5	2	1	CAM
Namo Kim	2022	40/38	Dex/saline	65.0 / 66.3	2	1	MMSE-K
Ajmer Singh	2023	90/90	Dex/Pro	60.3 / 60.1	1	2	CAM
Yingying SUN	2017	24/23/25/25	Dex/saline	24.1 / 26.4 / 25.8 / 26.1	2	1	5-point scale.
Chunping Xing	2021	50/50	Dex/saline	68.3 / 69.2	2	1	consensus
Xudong Yang	2015	39/40	Dex/saline	50.3 / 50.6	2	both	CAM-ICU
Lin Yin	2020	62/58	Dex/saline	72.2 / 72.1	2	1	MMSE
Mengmeng Liu	2020	30/30	Dex/saline	43.4 / 40.6	2	1	MMSE
Guang Xu	2016	40/40	Dex/saline	51.0 / 48.8	2	1	MMSE WMS WAIS
g. MIcha	2016	40/40	Pro/Sev	64.0 / 65.6	2	1	MMSE
X.-Q. Cheng	2019	269/222	Dex/saline	71 / 70	2	1	MMSE
Guang-You Duan	2022	145/144	Pro/Sev	47 / 48	1	1	(ICDSC)
Yan Gao	2021	20/20	Dex/saline	70.5 / 71.4	1	1	MMSE
ZHENG GONG	2018	40/40	Dex/saline	42.3 / 42.4	1	1	MMSE MOCA
Xuan He	2021	30/30	Dex/saline	51 / 48	2	2	CAM-ICU
Xi Xin	2020	30/30	Dex/saline	69 / 68	2	1	3d-CAM
C.-J. Li	2019	309/310	Dex/saline	69 / 69	2	1	CAM
Li zhi	2021	30/30/30/30	Dex/saline	74.7 / 71.2 / 69.8 / 73.4	2	1	MMSE
Yujuan Li	2021	226/221	Pro/Sev	64 / 65	2	1	definition
Tianlin Liu	2022	60/60	Dex/saline	71.30 / 72.07	2	1	3D-CAM
Jiao Ran	2021	52/50	Dex/saline	59.0 / 62.0	2	1	(TICS-m) scores
HAIXIA SHI	2020	53/53	Dex/saline	68.7 / 68.7	2	1	CAM/MMSE/MOCA
Y uanyuan Sun	2019	281/276	Dex/saline	68 / 69	2	2	CAM-ICU
Shaoqun T ang	2019	55/55	Pro/Sev	64.1 / 64 .5	1	1	MMSE
Sahar Mohamed	2014	25/25	Dex/saline	63.9 / 67.8	2	1	MOCA；Stroop color word
J. van Norden	2021	28/32	Dex/saline	70.4 / 70.5	both	both	CAM
Li Wang	2020	20/20	Dex/Mida	60.1 / 60.1	2	2	MMSE
Fangjun Wang	2022	60/60	Dex/saline	65.6 / 66.7	2	1	MMSE
